# Supplementary material for: Highly potent antioxidant Olea europaea L. leaf extract affects carotid and renal haemodynamics in experimental hypertension: The role of oleuropein
Source: EXCLI J. 2018 Jan 4;17:29–44. doi: 10.17179/excli2017-1002 (PMC5780626; doi:10.17179/excli2017-1002)
Supplement: Supplementary data [file EXCLI-17-29-s-001.xls]

## Sheet: supplementary data
Groups	Animals number	SAPbefor	SAPafter	DAPbefor	DAPafter	PPbefor	PPafter	MAPbefor	MAPafter	HRbefor	HRafter	CObefor	COafter	TPVRbefor	TPVRafter	CBF	CVR	RBF	RVR	pTBARS	cTBARS	rTBARS	CHOL	HDL	TRIG
		mmHg	mmHg	mmHg	mmHg	mmHg	mmHg	mmHg	mmHg	bpm	bpm	ml/min/kg	ml/min/kg	mmHg x min x kg/ml	mmHg x min x kg/ml	ml/min/kg	mmHg x min x kg/ml	ml/min/kg	mmHg x min x kg/ml	nmol/ml	nmol/min/kg	nmol/min/kg	mmol/l	mmol/l	mmol/l
control	1								178		388		220.909		0.795583	14.8778	12.9052	10	26.2936	7.56	112.476	57.792	0.98	0.62	0.71
	2								160		413		200.406		0.715053	10.8103	17.9458	12.8046	14.9165	6.06	75.24	89.12	0.92	0.67	0.49				FRAP, mmol Fe2+/g	TEAC,mmol TE/g
	3								200		390		225.939		0.898471	16.7581	10.5024	18.6774	9.3696	6.44	141.438	157.637	0.97	0.62	0.59
	4								182		394		232.706		0.842265	7.71875	26.0405	23.4479	7.506	7.08	54.6487	166.011	1.03	0.75	0.75			OLE	11.844	1.447
	5								180		427		228.2		0.907099	11.5606	16.7811	15.7576	11.2962	2.4	27.7455	37.8182	1.09	0.72	0.67			OLE	11.856	1.395
	6								180		413		147.175		1.522	12.053	16.7593	23.5354	7.77554	6.48	78.1036	152.509	0.998	0.67	0.59			OLE	11.875	1.369
	7								185		413		208.343		0.748766	14.5129	15.9886	16	19.2544	6.48	88.1145	110	1	0.68	0.7
OLE5	1	163	209	105	135	58	74	126	171	388	413	199.559	182.559	0.631393	0.936684	15	11.5333	26.6667	5.5875	3.82	42.3	75.2	0.9	0.52	0.25
	2	204	214	139	141	65	77	167	169	413	400	209.909	228.571	0.862555	0.74375	15.2381	11.1562	21	6.42857	3.06	46.6286	64.26	0.91	0.51	0.2			vit C	7.547	6.085
	3	149	78	111	51	38	73	129	64	298	320	180.406	225.485	0.795583	0.413988	19.899	8.49289	6.5625	18.7905	3.42	68.0545	54.9273	0.9	0.54	0.21			vit C	7.955	6.114
	4	255	269	168	136	87	27	203	202	427	356	225.939	154.594	0.715053	0.91755	14.8485	8.67097	22.1212	7.18767	2.94	37.975	19.2937	1	0.57	0.3			vit C	7.261	5.808
	5	249	170	157	92	92	133	196	130	427	346	232.706	253.353	0.842265	0.513118	11.7647	14.0082	10.1961	14.5154	3.115	31.4045	46.7864	0.83	0.44	0.26
	6	261	275	165	170	96	105	207	218	413	441	228.2	254.967	0.907099	0.855014	17.6667	13.685	24	6.41667	3.06	102.259	31.2	0.9	0.46	0.24
	7	274	264	184	175	90	89	224	219	413	413	147.175	187.556	1.522	1.16765	15.1111	11.717	33.6508	5.82453	4.48	45.3333	155.52	0.9	0.44	0.24
OLE25	1	227	183	122	113	80	85	156	145	376	320	208.343	181.971	0.748766	0.796828	12.8571	12.3667	12.8283	7.71094	4.74	60.9429	86.6743	1	0.55	0.29			BHT	0.484	0.762
	2	150	102	140	89	87	94	174	122	400	376	187.303	218.606	0.928976	0.558082	13.4343	10.1233	11.3131	11.6929	1.845	24.7864	23.6682	0.9	0.5	0.18			BHT	0.469	0.74
	3	243	215	82	44	90	58	98	66	356	337	190.774	217.061	0.534899	0.304063	7.9798	13.6595	33.1183	12.375	3.49	27.8495	39.4828	0.92	0.55	0.24			BHT	0.464	0.775
	4	160	153	153	132	31	83	148	125	413	388	228.516	284.328	1.02215	0.855325	19.0323	8.40678	22.3656	4.10649	3.4	45.6774	79.4839	0.8	0.55	0.2
	5	229	139	155	127	74	26	189	106	398	400	119.649	121.73	0.647657	0.439633	11.828	13.6964	10.8108	7.51154	4.14	48.9677	92.5935	0.9	0.41	0.21
	6	215	146	147	77	68	47	176	112	400	356	133.242	177.212	1.57963	0.870782	11.5315	8.84531	9.59596	11.84	2.94	58.1189	54.4865	0.84	0.52	0.36				Metal chelating ability EC50, mg/mL
	7	174	125	118	65	56	60	146	91	400	400	148.188	187.603	1.3209	0.632011	8.9899	16.2404	20.2083	11.2768	3.3	26.4303	28.2121	1	0.39	0.38
OLE50	1	242	181	149	106	93	75	189	143	492	376	227.188	134	0.831912	1.06716	10.0781	13.693	12.1875	12.7179	4.58	46.1578	55.8188	1	0.3	0.6			OLE	153.439
	2	286	196	182	130	104	66	236	160	346	305	239.1	172.633	0.987035	0.92682	7.63333	17.6856	9.71667	17.187	4.5	34.35	43.725	0.8	0.34	0.34			OLE	152.798
	3	237	131	127	70	110	61	183	94	413	376	300.125	207.125	0.609746	0.453832	9.625	10.5974	4.125	19.3939	4.76	55.44	23.76	1	0.34	1.02			OLE	150.989
	4	238	184	142	118	96	66	178	139	427	337	174.794	184.853	1.01834	0.751949	6.31373	23.2826	15.9216	8.7931	4.32	27.2753	68.7812	0.9	0.46	0.53
	5	215	108	163	82	52	26	191	101	413	400	264.531	219.219	0.722032	0.460727	12.9896	8.54531	6.52083	14.722	4.7	74.0406	37.1688	0.84	0.38	1
	6	256	138	169	102	87	36	206	118	413	413	199.375	171.781	1.03323	0.68692	12.0625	9.45078	6.11458	18.644	3.96	60.7675	24.2138	0.92	0.33	0.52			EDTA	6.811
	7	265	113	175	77	90	36	217	94	427	346	247.781	111.562	0.875772	0.842577	5.35417	16.249	7.73958	13.9542	3.78	20.2387	29.2556	0.9	0.42	0.57			EDTA	6.228
OP10	1	173	242	128	165	45	77	145	198	388	400	176.114	263.114	0.823329	0.752525	12.7143	15.573	11.1429	17.4744	4.32	54.9257	48.1371	1	0.57	0.21			EDTA	6.482
	2	263	250	163	150	100	100	204	198	427	427	249.344	282.969	0.818148	0.699724	18.125	10.4828	17.3958	9.54251	4.704	85.26	81.83	1	0.59	0.12			FRAP-ferric reducing antioxidant power
	3	234	230	130	123	104	107	174	170	400	431	170.906	180.5	1.0181	0.941828	10.8333	15.6	19.0625	7.34426	2.76	29.9	52.6125	1.1	0.58	0.23			OLE-olive leaf extract
	4	227	230	156	154	71	76	189	187	400	388	201.812	214.625	0.936513	0.871287	10.625	16.9412	19.0625	9.44262	3.06	32.5125	58.3312	0.9	0.6	0.13			vit C-vitamin C
	5	249	259	162	163	87	96	199	204	427	400	294.812	195.438	0.675005	1.04381	10.1562	12.1108	18.5938	8.76639	2.82	28.6406	52.4344	0.91	0.65	0.2			BHT- Butylated hydroxytoluene
	6	226	250	152	157	85	97	180	186	403	404	210.146	220.147	0.804213	0.838153	17.5565	15.1486	8.32155	12.2456	5.53	46.2446	100	1	0.67	0.1			TEAC-Trolox equivalent antioxidant capacity
	7	230	236	142	145	77	85	184	197	413	413	226.225	234.246	0.924786	0.894387	6.87789	13.0126	10.2554	7.2334	3.53	55.025	50	0.93	0.49	0.69
control	animals without treatment			LEGENDS
OLE5	group treated with 5mg of olive leaf extract			SAP-systolic blood pressure			PP-pulse pressure		TPVR-total peripheral vascular resistance					RBF-renal blood flow				CHOL-cholesterol in plasma
OLE25	group treated with 25mg of olive leaf extract			DAP-diastolic blood pressure			HR-heart rate		CBF-carotid blood flow					RVR-renal vascular resistance				HDL-High-density lipoproteins in plasma
OLE50	group treated with 50mg of olive leaf extract			MAP-mean blood pressure			CO-cardiac output		CVR-carotid vascular resistance					pTBARS-Thiobarbituric acid reactive substances in plasma				TRIG-triglycerides in plasma
OP10	group treated with 10mg of oleuropein													cTBARS-release of TBARS in carotid arteries
														rTBARS-release of TBARS in renal arteries
																											HDL	TRIG
